# Supplementary material for: Monitoring of seven industrial anaerobic digesters supplied with biochar
Source: Biotechnol Biofuels. 2021 Sep 19;14:185. doi: 10.1186/s13068-021-02034-5 (PMC8451101; doi:10.1186/s13068-021-02034-5)
Supplement: Supplementary file 1 — Additional file 1. Recorded raw data for acetic-, propionic-, and butyric acid. [file 13068_2021_2034_MOESM1_ESM.xlsx]

## Sheet: pH
	pH
	BGP1
	Day of sampling [d]	0	6	14	34	41	55	69	83	90	97	104	111	118	132	146	153	174	188	209	223	237	272	280	300	328	359
	pH	8.1	8.2	8.2	8.3	7.95	8.1	8.15	8.05	8.05	8.2	8.1	8.05	8.05	8.1	8	8.05	8.1	8.2	8	8	8.15	8.1	8.2	8	8.1	8.05
	BGP2
	Day of sampling [d]	0	16	17	19	21	28	32	42	44	50	70	87	127	140	190	273	315
	pH	7.8	8.1	8.2	8.2	7.8	8.1	8.2	8.2	8.1	8.2	8.2	7.9	7.9	8.2	8.1	8.2	8.2
	BGP3
	Day of sampling [d]	0	178	367
	pH	8	8.1	8.2
	BGP4
	Day of sampling [d]	0	29	42	73	114	140	169	204	238	259	288	319	354
	pH	7.81	7.59	8.05	7.69	7.79	8.01	7.98	7.63	7.61	7.82	7.56	7.51	7.63
	BGP5
	Day of sampling [d]	0	50	153
	pH	8.3	8.1	7.8
	BGP6
	Day of sampling [d]	0	14	28	35	48	77	98	106	115	130	155	175	189	197	211	225	238	252	274	280	288	309
	pH	8.2	8.45	8.35	8.2	8.325	8.3	8.3	8.45	8.35	8.3	8.35	8.45	8.3	8.55	8.35	8.35	8.4	8.4	8.35	8.45	8.55	8.35
	BGP7
	Day of sampling [d]	0	31	49	77	91	112	147
	pH	7.7	7.9	7.5	7.6	7.7	7.6	7.7

## Sheet: NH4-N
	NH4-N [kg/t]
	BGP1
	Day of sampling [d]	0	6	14	34	41	55	69	83	90	97	104	111	118	132	146	153	174	188	209	223	237	272	280	300	328	359
	NH4-N [kg/t]	5.4	5.3	8.1	5.55	5.85	5.7	5.75	6.05	5.55	5.9	5.55	5.85	5.9	5.7	5.05	5.2	5.3	5.1	5.1	5	5.1	4.75	4.85	5.5	4.5	5.3
	BGP2
	Day of sampling [d]	0	16	17	19	21	28	32	42	44	50	70	87	127	140	190	273	315
	NH4-N [kg/t]	6.4	5.5	5.6	5.9	5.5	5.6	5.6	5.2	5.2	6	5.9	5.4	4.9	5.4	5.5	6.4	6.1
	BGP3
	Day of sampling [d]	0	178	367
	NH4-N [kg/t]	1.4	1.6	1.5
	BGP4
	Day of sampling [d]	0	29	42	73	114	140	169	204	238	259	288	319	354
	NH4-N [kg/t]	1.8	1.9	2	2.8	3.3	2.7	2.3	2	1.7	1.6	1.4	1.3	2.1
	BGP5
	Day of sampling [d]	0	50	153
	NH4-N [kg/t]	4.6	4.6	3.3
	BGP6
	Day of sampling [d]	0	14	28	35	48	77	98	106	115	130	155	175	189	197	211	225	238	252	274	280	288	309
	NH4-N [kg/t]	5.6	6.15	4.25	5.95	6.15	5.85	5.25	5.35	6.3	5.1	5.4	5.4	4.95	5	2.25	5.25	5.05	5.45	5.1	4.7	4.8	4.4
	BGP7
	Day of sampling [d]	0	31	49	77	91	112	147
	NH4-N [kg/t]	1.7	1.5	1.7	1.5	n.a	1.5	1.7

## Sheet: Acetic acid
	Acetic acid [mg/L of sludge]
	BGP1
	Day of sampling [d]	0	6	14	34	41	55	69	83	90	97	104	111	118	132	146	153	174	188	209	223	237	272	280	300	328	359
	mg/L	1100	1100	1400	1800	1300	675	925	1050	1170	1115	1190	1200	1650	1150	1050	660	580	600	485	520	510	650	545	540	455	485
	BGP2
	Day of sampling [d]	0	16	17	19	21	28	32	42	44	50	70	87	127	140	190	273	315
	mg/L	6200	5000	4300	3500	3400	2700	2800	2400	3100	2800	2600	3800	3200	1605	2000	1400	1700
	BGP3
	Day of sampling [d]	0	178	367
	mg/L	710	160	140
	BGP4
	Day of sampling [d]	0	29	42	73	114	140	169	204	238	259	288	319	354
	mg/L	145	320	535	465	505	325	320	785	1150	530	585	405	350
	BGP5
	Day of sampling [d]	0	50	153
	mg/L	1100	1000	200
	BGP6
	Day of sampling [d]	0	14	28	35	48	77	98	106	115	130	155	175	189	197	211	225	238	252	274	280	288	309
	mg/L	1100	993.5	1425	1650	1130	1705	990.5	215	270	176.5	1000	650	1360	71.5	1895	1135	682.5	373.5	720	570	740	2225
	BGP7
	Day of sampling [d]	0	31	49	77	91	112	147
	mg/L	223	282	n.a	175	n.a	166	300

## Sheet: Propionic acid
	Propionic acid [mg/L of sludge]
	BGP1
	Day of sampling [d]	0	6	14	34	41	55	69	83	90	97	104	111	118	132	146	153	174	188	209	223	237	272	280	300	328	359
	mg/L	89	130	190	760	340	40.5	197	285.5	325	220	187.5	360	810	385	115	28.5	57	25.5	25.5	37.5	49.5	0	0	0	0	0
	BGP2
	Day of sampling [d]	0	16	17	19	21	28	32	42	44	50	70	87	127	140	190	273	315
	mg/L	1800	1700	1600	1500	1400	930	820	590	750	580	680	870	840	297.5	420	330	320
	BGP3
	Day of sampling [d]	0	178	367
	mg/L	330	0	0
	BGP4
	Day of sampling [d]	0	29	42	73	114	140	169	204	238	259	288	319	354
	mg/L	535	0	0	0	0	0	0	20	30	0	25	25	0
	BGP5
	Day of sampling [d]	0	50	153
	mg/L	200	180	0
	BGP6
	Day of sampling [d]	0	14	28	35	48	77	98	106	115	130	155	175	189	197	211	225	238	252	274	280	288	309
	mg/L	1915	485	1026	1400	1045	1160	627	235	625	26	475	550	340	0	705	850	170	295	805	395	105	1800
	BGP7
	Day of sampling [d]	0	31	49	77	91	112	147
	mg/L	0	52	n.a	0	n.a	0	28

## Sheet: Butyric acid
	Butyric acid [mg/L of sludge]
	BGP1
	Day of sampling [d]	0	6	14	34	41	55	69	83	90	97	104	111	118	132	146	153	174	188	209	223	237	272	280	300	328	359
	mg/L	0	0	0	0	0	0	0	0	0	0	0	0	0	0	0	0	0	0	0	0	0	0	0	0	0	0
	BGP2
	Day of sampling [d]	0	16	17	19	21	28	32	42	44	50	70	87	127	140	190	273	315
	mg/L	143	139.5	123	75	60	31.5	30.5	0	0	25	27.5	36.5	27	0	0	0	0
	BGP3
	Day of sampling [d]	0	178	367
	mg/L	30	0	0
	BGP4
	Day of sampling [d]	0	29	42	73	114	140	169	204	238	259	288	319	354
	mg/L	0	0	0	0	0	0	0	0	0	0	0	0	0
	BGP5
	Day of sampling [d]	0	50	153
	mg/L	0	0	0
	BGP6
	Day of sampling [d]	0	14	28	35	48	77	98	106	115	130	155	175	189	197	211	225	238	252	274	280	288	309
	mg/L	17.5	0	27.5	13.5	17.5	27.5	12.75	0	0	0	0	0	13.5	0	27.5	12.75	0	0	13.5	0	0	107.5
	BGP7
	Day of sampling [d]	0	31	49	77	91	112	147
	mg/L	0	0	n.a	0	n.a	0	0

## Sheet: Iso-butyric
	Iso-butyric [mg/L of sludge]
	BGP1
	Day of sampling [d]	0	6	14	34	41	55	69	83	90	97	104	111	118	132	146	153	174	188	209	223	237	272	280	300	328	359
	mg/L	0	0	0	0	0	0	0	0	0	0	0	0	0	0	0	0	0	0	0	0	0	0	0	0	0	0
	BGP2
	Day of sampling [d]	0	16	17	19	21	28	32	42	44	50	70	87	127	140	190	273	315
	mg/L	190	190	180	150	120	63	61	0	0	50	55	73	54	0	0	0	0
	BGP3
	Day of sampling [d]	0	178	367
	mg/L	0	0	0
	BGP4
	Day of sampling [d]	0	29	42	73	114	140	169	204	238	259	288	319	354
	mg/L	0	0	0	0	0	0	0	0	0	0	0	0	0
	BGP5
	Day of sampling [d]	0	50	153
	mg/L	0	0	0
	BGP6
	Day of sampling [d]	0	14	28	35	48	77	98	106	115	130	155	175	189	197	211	225	238	252	274	280	288	309
	mg/L	35	0	55	27	35	55	25.5	0	0	0	0	0	27	0	55	25.5	0	0	27	0	0	125
	BGP7
	Day of sampling [d]	0	31	49	77	91	112	147
	mg/L	0	0	0	0	0	0	0

## Sheet: Valeric
	Valeric acid [mg/L of sludge]
	BGP1
	Day of sampling [d]	0	6	14	34	41	55	69	83	90	97	104	111	118	132	146	153	174	188	209	223	237	272	280	300	328	359
	mg/L	0	0	0	0	0	0	0	0	0	0	0	0	0	0	0	0	0	0	0	0	0	0	0	0	0	0
	BGP2
	Day of sampling [d]	0	16	17	19	21	28	32	42	44	50	70	87	127	140	190	273	315
	mg/L	0	0	0	0	0	0	0	0	0	0	0	0	0	0	0	0	0
	BGP3
	Day of sampling [d]	0	178	367
	mg/L	0	0	0
	BGP4
	Day of sampling [d]	0	29	42	73	114	140	169	204	238	259	288	319	354
	mg/L	0	0	0	0	0	0	0	0	0	0	0	0	0
	BGP5
	Day of sampling [d]	0	50	153
	mg/L	0	0	0
	BGP6
	Day of sampling [d]	0	14	28	35	48	77	98	106	115	130	155	175	189	197	211	225	238	252	274	280	288	309
	mg/L	0	0	0	0	0	0	0	0	0	0	0	0	0	0	0	0	0	0	0	0	0	0
	BGP7
	Day of sampling [d]	0	31	49	77	91	112	147
	mg/L	0	0	0	0	0	0	0

## Sheet: Iso-valeric
	Iso-valeric acid [mg/L of sludge]
	BGP1
	Day of sampling [d]	0	6	14	34	41	55	69	83	90	97	104	111	118	132	146	153	174	188	209	223	237	272	280	300	328	359
	mg/L	0	0	0	0	0	0	0	0	0	0	0	0	0	0	0	0	0	0	0	0	0	0	0	0	0	0
	BGP2
	Day of sampling [d]	0	16	17	19	21	28	32	42	44	50	70	87	127	140	190	273	315
	mg/L	350	400	380	280	170	67	69	0	71	57	64	100	62	0	0	0	0
	BGP3
	Day of sampling [d]	0	178	367
	mg/L	56	0	0
	BGP4
	Day of sampling [d]	0	29	42	73	114	140	169	204	238	259	288	319	354
	mg/L	0	0	0	0	0	0	0	0	0	0	0	0	0
	BGP5
	Day of sampling [d]	0	50	153
	mg/L	0	0	0
	BGP6
	Day of sampling [d]	0	14	28	35	48	77	98	106	115	130	155	175	189	197	211	225	238	252	274	280	288	309
	mg/L	36	70	55	40	90	75	40	0	0	0	0	0	29.5	0	85	26	0	0	50	0	32	410
	BGP7
	Day of sampling [d]	0	31	49	77	91	112	147
	mg/L	0	0	0	0	0	0	0

## Sheet: Caproic
	Caproic acid [mg/L of sludge]
	BGP1
	Day of sampling [d]	0	6	14	34	41	55	69	83	90	97	104	111	118	132	146	153	174	188	209	223	237	272	280	300	328	359
	mg/L	0	0	0	0	0	0	0	0	0	0	0	0	0	0	0	0	0	0	0	0	0	0	0	0	0	0
	BGP2
	Day of sampling [d]	0	16	17	19	21	28	32	42	44	50	70	87	127	140	190	273	315
	mg/L	0	0	0	0	0	0	0	0	0	0	0	0	0	0	0	0	0
	BGP3
	Day of sampling [d]	0	178	367
	mg/L	0	0	0
	BGP4
	Day of sampling [d]	0	29	42	73	114	140	169	204	238	259	288	319	354
	mg/L	0	0	0	0	0	0	0	0	0	0	0	0	0
	BGP5
	Day of sampling [d]	0	50	153
	mg/L	0	0	0
	BGP6
	Day of sampling [d]	0	14	28	35	48	77	98	106	115	130	155	175	189	197	211	225	238	252	274	280	288	309
	mg/L	0	0	0	0	0	0	0	0	0	0	0	0	0	0	0	0	0	0	0	0	0	0
	BGP7
	Day of sampling [d]	0	31	49	77	91	112	147
	mg/L	0	0	0	0	0	0	0

## Sheet: TVFA
	TVFA [mg/L of sludge]
	BGP1
	Day of sampling [d]	0	6	14	34	41	55	69	83	90	97	104	111	118	132	146	153	174	188	209	223	237	272	280	300	328	359
	mg/L	1172.09	1205.3	1553.9	2415.6	1575.4	707.805	1084.57	1281.26	1433.25	1293.2	1341.88	1491.6	2306.1	1461.85	1143.15	684.085	626.17	620.655	505.655	590.47	510	650	545	540	455	485
	BGP2
	Day of sampling [d]	0	16	17	19	21	28	32	42	44	50	70	87	127	140	190	273	315
	mg/L	8058.98	6802.72	5987.48	4982.2	4715.9	3535.67	3546.39	2877.9	3749.39	3337.43	3225.96	4613.34	3953.7	1863.09	2340.2	1667.3	1959.2
	BGP3
	Day of sampling [d]	0	178	367
	mg/L	1051.14	160	120
	BGP4
	Day of sampling [d]	0	29	42	73	114	140	169	204	238	259	288	319	354
	mg/L	145	320	535	369	390	n.a	421	162	127	170	82	75	196
	BGP5
	Day of sampling [d]	0	50	153
	mg/L	1262	1145.8	220
	BGP6
	Day of sampling [d]	0	14	28	35	48	77	98	106	115	130	155	175	189	197	211	225	238	252	274	280	288	309
	mg/L	2696.19	1427.65	2325.91	2843.07	2045.85	2726.54	1539.31	405.35	776.25	197.56	1384.75	1095.5	1671.16	71.5	2553.6	1856.18	820.2	612.45	1419.91	889.95	843.93	4071.1
	BGP7
	Day of sampling [d]	0	31	49	77	91	112	147
	mg/L	223	355	n.a	175	n.a	166	322

[truncated: 5 more sheets: FOS, TAC, FOS TAC, TS, VS]
